# Supplementary material for: Geospatial mapping of distribution grid with machine learning and publicly-accessible multi-modal data
Source: Nat Commun. 2023 Aug 17;14:5006. doi: 10.1038/s41467-023-39647-3 (PMC10435496; doi:10.1038/s41467-023-39647-3)
Supplement: Supplementary file 2 — Source Data [file 41467_2023_39647_MOESM2_ESM.xlsx]

## Sheet: Figure 3a
Test area	Decision tree	Gradient boosting
San Carlos	0.742317	0.748334
Newark	0.781311	0.787133
Santa Cruz	0.765597	0.763359
Yuba City	0.727749	0.741463
Pacific Grove	0.723333	0.744603
Salinas	0.822904	0.828331

## Sheet: Figure 3b
Undergrounding rate (ground truth)	Undergrounding rate (predicted)
0.737229	0.794558
0.998825	1
0.115516	0.0210009
0.667096	0.576259
0.318801	0.254758
0.650807	0.482183
0.272182	0.198475
0.205619	0.686675
0.792521	0.806007
0.15192	0.107059
0.437871	0.345607
0.287998	0.317257
0.470434	0.405228
0.868186	0.913799
0.384922	0.381711
0.561859	0.572905
0.702898	0.69713
0.696022	0.89555
0.465146	0.712635
0.0522722	0.297685
0.213265	0.43931
0.167772	0.475138
0.531683	0.50873
0.277002	0.336067
0.353975	0.528271
0.102356	0.258362
0.234965	0.467952
0.273926	0.56703
0.435715	0.555631
0.148747	0.328699
0.11634	0.378856
0.104241	0.571945
0.412007	0.489021
0.530772	0.548558
0.643036	0.573388
0.203288	0.474174
0.516658	0.478018
0.106388	0.117391
0.182855	0.155632
0.385141	0.249601
0.434401	0.526361
0.0607174	0.118193
0.204511	0.40543
0.280494	0.299656
0.19254	0.17059
0.0859642	0.113344
0.447485	0.573441
0.313213	0.431993
0.561875	0.570202
0.348913	0.199819
0.0911469	0.337884
0.0474696	0.100136
0	0.000433982
0.196947	0.0736334
0	0
0.0608222	0.0211047
0.0130458	0.0473831
0.496823	0.610976
0.0369173	0.0688809
0.326945	0.401626
0	0
0.00832826	0
0.0661056	0.0659557
0.0399258	0.000713714
0.0441297	0.049994
0.0169707	0.0184129
0.0742842	0.0573527
0.246133	0.154606
0.119602	0.112939
0.155631	0.148645
0.361523	0.159511
0.189292	0.127595
0.0159986	0
